# Supplementary material for: Genome comparison provides molecular insights into the phylogeny of the reassigned new genus Lysinibacillus
Source: BMC Genomics. 2015 Feb 27;16(1):140. doi: 10.1186/s12864-015-1359-x (PMC4363355; doi:10.1186/s12864-015-1359-x)
Supplement: Additional file 1: Table S1. — 55 core genes conserved in Lysinibacillus and Bacillus used to construct the consensus phylogenetic tree in Figure 2. [file 12864_2015_1359_MOESM1_ESM.xlsx]

## Sheet: 2297-55
CDSs	Predicted function
1	major cold shock protein
2	Cro/CI family transcriptional regulator
3	transcription termination factor Rho
4	ferric uptake regulation protein (ferric uptake regulator)
5	uridylate kinase
6	guanosine 5'-monophosphate oxidoreductase
7	hypothetical protein
8	recombination protein RecR
9	ATP-dependent protease ATP-binding subunit ClpX
10	peroxide operon regulator
11	hypothetical protein
12	queuine tRNA-ribosyltransferase
13	isocitrate dehydrogenase
14	excinuclease ABC subunit B
15	hypothetical protein
16	30S ribosomal protein S19
17	DNA-directed RNA polymerase subunit beta
18	RNA polymerase sigma factor rpoD (sigma-A) (sigma-43)
19	NAD-specific glutamate dehydrogenase
20	elongation factor Tu
21	DNA-directed RNA polymerase beta' chain
22	naphthoate synthase
23	GTP-binding protein typA/bipA-like protein
24	ATP-dependent Clp protease proteolytic subunit
25	50S ribosomal protein L2
26	Uracil phosphoribosyltransferase
27	50S ribosomal protein L15
28	pyruvate dehydrogenase E1 component subunit beta
29	adenylosuccinate lyase
30	30S ribosomal protein S5
31	aspartyl/glutamyl-tRNA(Asn/Gln) amidotransferase subunit B
32	lipoyl synthase
33	succinyl-CoA synthetase subunit alpha
34	glycine dehydrogenase subunit 2
35	agmatinase
36	30S ribosomal protein S14 type Z
37	50S ribosomal protein L19
38	translation initiation factor IF-3
39	DNA-binding protein HU (DNA-binding protein II) (HB)
40	succinate dehydrogenase flavoprotein subunit
41	50S ribosomal protein L22
42	cytochrome b6
43	2-oxoisovalerate dehydrogenase subunit beta
44	50S ribosomal protein L14
45	translation initiation factor IF-1
46	30S ribosomal protein S12
47	4-hydroxy-3-methylbut-2-en-1-yl diphosphate synthase
48	vegetative protein 296 (VEG296)
49	30S ribosomal protein S13
50	Acyl-CoA dehydrogenase
51	S-adenosylmethionine synthetase
52	30S ribosomal protein S8
53	yurU; ABC transporter subunit
54	ATP synthase subunit alpha
55	50S ribosomal protein L20
