# Supplementary material for: Genome comparison provides molecular insights into the phylogeny of the reassigned new genus Lysinibacillus
Source: BMC Genomics. 2015 Feb 27;16(1):140. doi: 10.1186/s12864-015-1359-x (PMC4363355; doi:10.1186/s12864-015-1359-x)
Supplement: Additional file 2: Table S2. — Predicted COG proteins that are both unique in the pan- and in the core genome of Lysinibacillus. [file 12864_2015_1359_MOESM2_ESM.xlsx]

## Sheet: matched.file
COG protein	Number	Annotation		Function Class
COG0310	1	ABC-type Co2+ transport system, permease component	P	Inorganic ion transport and metabolism
COG0368	1	Cobalamin-5-phosphate synthase	H	Coenzyme transport and metabolism
COG0786	1	Na+/glutamate symporter	E	Amino acid transport and metabolism
COG0790	1	FOG: TPR repeat, SEL1 subfamily	R	General function prediction only
COG1010	1	Precorrin-3B methylase	H	Coenzyme transport and metabolism
COG1032	1	Fe-S oxidoreductase	C	Energy production and conversion
COG1101	1	ABC-type uncharacterized transport system, ATPase component	R	General function prediction only
COG1106	2	Predicted ATPases	R	General function prediction only
COG1118	1	ABC-type sulfate/molybdate transport systems, ATPase component	P	Inorganic ion transport and metabolism
COG1146	1	Ferredoxin	C	Energy production and conversion
COG1270	1	Cobalamin biosynthesis protein CobD/CbiB	H	Coenzyme transport and metabolism
COG1315	1	Predicted polymerase, most proteins contain PALM domain, HD hydrolase domain and Zn-ribbon domain	L	Replication, recombination and repair
COG1406	1	Predicted inhibitor of MCP methylation, homolog of CheC	N	Cell motility
COG1468	1	RecB family exonuclease	L	Replication, recombination and repair
COG1478	1	Uncharacterized conserved protein	S	Function unknown
COG1492	1	Cobyric acid synthase	H	Coenzyme transport and metabolism
COG1655	2	Uncharacterized protein conserved in bacteria	S	Function unknown
COG1703	2	Putative periplasmic protein kinase ArgK and related GTPases of G3E family	E	Amino acid transport and metabolism
COG1716	1	FOG: FHA domain	T	Signal transduction mechanisms
COG1797	1	Cobyrinic acid a,c-diamide synthase	H	Coenzyme transport and metabolism
COG1903	1	Cobalamin biosynthesis protein CbiD	H	Coenzyme transport and metabolism
COG2038	1	NaMN:DMB phosphoribosyltransferase	H	Coenzyme transport and metabolism
COG2071	1	Predicted glutamine amidotransferases	R	General function prediction only
COG2073	1	Cobalamin biosynthesis protein CbiG	H	Coenzyme transport and metabolism
COG2082	1	Precorrin isomerase	H	Coenzyme transport and metabolism
COG2087	1	Adenosyl cobinamide kinase/adenosyl cobinamide phosphate guanylyltransferase	H	Coenzyme transport and metabolism
COG2099	1	Precorrin-6x reductase	H	Coenzyme transport and metabolism
COG2109	1	ATP:corrinoid adenosyltransferase	H	Coenzyme transport and metabolism
COG2173	1	D-alanyl-D-alanine dipeptidase	M	Cell wall/membrane/envelope biogenesis
COG2185	2	Methylmalonyl-CoA mutase, C-terminal domain/subunit (cobalamin-binding)	I	Lipid transport and metabolism
COG2243	1	Precorrin-2 methylase	H	Coenzyme transport and metabolism
COG2307	1	Uncharacterized protein conserved in bacteria	S	Function unknown
COG2308	1	Uncharacterized conserved protein	S	Function unknown
COG2313	1	Uncharacterized enzyme involved in pigment biosynthesis	Q	Secondary metabolites biosynthesis, transport and catabolism
COG2353	1	Uncharacterized conserved protein	S	Function unknown
COG2425	2	Uncharacterized protein containing a von Willebrand factor type A (vWA) domain	R	General function prediction only
COG2818	1	3-methyladenine DNA glycosylase	L	Replication, recombination and repair
COG2863	2	Cytochrome c553	C	Energy production and conversion
COG2875	1	Precorrin-4 methylase	H	Coenzyme transport and metabolism
COG2909	1	ATP-dependent transcriptional regulator	K	Transcription
COG2966	1	Uncharacterized conserved protein	S	Function unknown
COG2984	1	ABC-type uncharacterized transport system, periplasmic component	R	General function prediction only
COG3191	2	L-aminopeptidase/D-esterase	EQ	Multiple classes
COG3257	1	Uncharacterized protein, possibly involved in glyoxylate utilization	R	General function prediction only
COG3258	1	Cytochrome c	C	Energy production and conversion
COG3324	1	Predicted enzyme related to lactoylglutathione lyase	R	General function prediction only
COG3375	2	Uncharacterized conserved protein	S	Function unknown
COG3411	1	Ferredoxin	C	Energy production and conversion
COG3427	1	Uncharacterized conserved protein	S	Function unknown
COG3467	1	Predicted flavin-nucleotide-binding protein	R	General function prediction only
COG3544	1	Uncharacterized protein conserved in bacteria	S	Function unknown
COG3573	1	Predicted oxidoreductase	R	General function prediction only
COG3610	1	Uncharacterized conserved protein	S	Function unknown
COG3663	1	G:T/U mismatch-specific DNA glycosylase	L	Replication, recombination and repair
COG3707	1	Response regulator with putative antiterminator output domain	T	Signal transduction mechanisms
COG3877	1	Uncharacterized protein conserved in bacteria	S	Function unknown
COG3920	1	Signal transduction histidine kinase	T	Signal transduction mechanisms
COG4097	1	Predicted ferric reductase	P	Inorganic ion transport and metabolism
COG4108	1	Peptide chain release factor RF-3	J	Translation, ribosomal structure and biogenesis
COG4114	2	Uncharacterized Fe-S protein	R	General function prediction only
COG4120	1	ABC-type uncharacterized transport system, permease component	R	General function prediction only
COG4132	1	ABC-type uncharacterized transport system, permease component	R	General function prediction only
COG4302	1	Ethanolamine ammonia-lyase, small subunit	E	Amino acid transport and metabolism
COG4303	1	Ethanolamine ammonia-lyase, large subunit	E	Amino acid transport and metabolism
COG4576	1	Carbon dioxide concentrating mechanism/carboxysome shell protein	QC	Multiple classes
COG4577	1	Carbon dioxide concentrating mechanism/carboxysome shell protein	QC	Multiple classes
COG4732	1	Predicted membrane protein	S	Function unknown
COG4781	1	Membrane domain of membrane-anchored glycerophosphoryl diester phosphodiesterase	C	Energy production and conversion
COG4798	1	Predicted methyltransferase	R	General function prediction only
COG4810	1	Ethanolamine utilization protein	E	Amino acid transport and metabolism
COG4816	1	Ethanolamine utilization protein	E	Amino acid transport and metabolism
COG4819	1	Ethanolamine utilization protein, possible chaperonin protecting lyase from inhibition	E	Amino acid transport and metabolism
COG4821	1	Uncharacterized protein containing SIS (Sugar ISomerase) phosphosugar binding domain	R	General function prediction only
COG4869	1	Propanediol utilization protein	Q	Secondary metabolites biosynthesis, transport and catabolism
COG4880	1	Secreted protein containing C-terminal beta-propeller domain distantly related to WD-40 repeats	R	General function prediction only
COG4917	1	Ethanolamine utilization protein	E	Amino acid transport and metabolism
COG5185	1	Protein involved in chromosome segregation, interacts with SMC proteins	D	Cell cycle control, cell division, chromosome partitioning
COG5426	1	Uncharacterized membrane protein	S	Function unknown
COG5546	1	Small integral membrane protein	S	Function unknown
COG5653	2	Protein involved in cellulose biosynthesis (CelD)	M	Cell wall/membrane/envelope biogenesis
